# Supplementary material for: Mapping of quantitative trait locus for resistance to anthracnose in a population derived from genotypes PI 527538 and Ervilha of common bean
Source: Front Plant Sci. 2025 Dec 10;16:1691703. doi: 10.3389/fpls.2025.1691703 (PMC12727984; doi:10.3389/fpls.2025.1691703)
Supplement: Supplementary file 1 [file Table1.xlsx]

## Sheet: Sheet1
Table S1. Candidate genes for genomic regions on chromosomes Pv01, Pv04 and Pv10 signifcantly associated with resistance to races 6, 7, 81 and 294 of C. lindemuthianum of common bean anthracnose
Chromosome	Gene ID	Domain/Encoded Protein	Function
Pv01	Phvul.001G246800	NB-ARC-LRR	Disease resistance gene
Pv01	Phvul.001G243800	NB-ARC-LRR	Disease resistance gene
Pv01	Phvul.010G025100	NB-ARC-LRR	Disease resistance gene
Pv01	Phvul.010G025166	NB-ARC-LRR	Disease resistance gene
Pv01	Phvul.010G025232	NB-ARC-LRR	Disease resistance gene
Pv01	Phvul.010G025300	NB-ARC-LRR	Disease resistance gene
Pv01	Phvul.010G025400	NB-ARC-LRR	Disease resistance gene
Pv01	Phvul.010G025500	NB-ARC-LRR	Disease resistance gene
Pv01	Phvul.010G025700	NB-ARC-LRR	Disease resistance gene
Pv01	Phvul.010G026300	NB-ARC-LRR	Disease resistance gene
Pv01	Phvul.010G026000	NB-ARC-LRR	Disease resistance gene
Pv01	Phvul.010G026100	NB-ARC-LRR	Disease resistance gene
Pv01	Phvul.010G026400	NB-ARC-LRR	Disease resistance gene
Pv01	Phvul.010G026601	NB-ARC-LRR	Disease resistance gene
Pv01	Phvul.010G026700	NB-ARC-LRR	Disease resistance gene
Pv01	Phvul.010G026900	NB-ARC-LRR	Disease resistance gene
Pv01	Phvul.010G027100	NB-ARC-LRR	Disease resistance gene
Pv10	Phvul.010G025100	NB-ARC-LRR	Disease resistance gene
Pv10	Phvul.010G025166	NB-ARC-LRR	Disease resistance gene
Pv10	Phvul.010G025232	NB-ARC-LRR	Disease resistance gene
Pv10	Phvul.010G025300	NB-ARC-LRR	Disease resistance gene
Pv10	Phvul.010G025400	NB-ARC-LRR	Disease resistance gene
Pv10	Phvul.010G025500	NB-ARC-LRR	Disease resistance gene
Pv10	Phvul.010G025700	TIR-NBS-LRR	Disease resistance gene
Pv10	Phvul.010G026300	NB-ARC-LRR	Disease resistance gene
Pv10	Phvul.010G026000	NB-ARC-LRR	Disease resistance gene
Pv10	Phvul.010G026100	TIR-NBS-LRR	Disease resistance gene
Pv10	Phvul.010G026400	NB-ARC-LRR	Disease resistance gene
Pv10	Phvul.010G026601	NB-ARC-LRR	Disease resistance gene
Pv10	Phvul.010G026700	TIR-NBS-LRR	Disease resistance gene
Pv10	Phvul.010G026900	NB-ARC-LRR	Disease resistance gene
