# Supplementary material for: Mapping of quantitative trait locus for resistance to anthracnose in a population derived from genotypes PI 527538 and Ervilha of common bean
Source: Front Plant Sci. 2025 Dec 10;16:1691703. doi: 10.3389/fpls.2025.1691703 (PMC12727984; doi:10.3389/fpls.2025.1691703)
Supplement: Supplementary file 2 [file Table2.xlsx]

## Sheet: Sheet1
Supplementary Table 2. Severity scores for C. lindemuthianum races 6, 7, 81 and 294 infected on recombinant inbred lines of common bean
Genotype	RACE_6	RACE_7	RACE_81	RACE_294
YY_001	9	1	-	-
YY_002	8.5	3	9	8.75
YY_003	5	-	9	-
YY_004	1.5	1	9	3.6
YY_005	3.66667	1.2	9	3
YY_006	1	-	1.16667	5.66667
YY_007	9	-	-	-
YY_008	9	7.8	9	5
YY_009	8.66667	6.4	9	3.8
YY_010	7.66667	-	1.16667	9
YY_011	8.66667	6.2	9	8.66667
YY_012	9	4	9	9
YY_013	5.66667	2	-	-
YY_014	-	1.6	-	-
YY_015	9	-	-	3
YY_016	2	2	9	9
YY_017	7	2	-	2
YY_018	8.66667	2.4	-	-
YY_019	8.25	2.25	-	2
YY_020	9	8	9	6.8
YY_021	9	4	9	2.66667
YY_022	-	-	-	-
YY_023	7	6	9	5
YY_024	-	1	-	-
YY_025	9	8.2	-	6.33333
YY_026	8.33333	2	-	-
YY_027	1	1	1.5	7.2
YY_028	3.5	2	9	5.16667
YY_029	9	-	9	1
YY_030	9	-	9	1
YY_031	8.25	1.8	9	1
YY_032	9	6.83333	2.66667	2.66667
YY_033	9	6.6	9	1.25
YY_034	8.5	1	-	-
YY_035	3.33333	2.66667	1	-
YY_036	7	6	2.5	-
YY_037	3.25	-	-	3.5
YY_038	4	2	-	4.75
YY_039	7.33333	2.16667	-	5.25
YY_040	1	1.33333	9	3
YY_041	6	1	-	-
YY_042	7	5.5	1.4	8.5
YY_043	1	1	2	-
YY_044	1	1	-	7
YY_045	1	1	9	4
YY_046	9	3.33333	1	9
YY_047	2.5	-	-	-
YY_048	9	4.33333	-	-
YY_049	1	2	1	1
YY_050	3.66667	1	-	-
YY_051	6.33333	1.6	5	4.25
YY_052	9	1	9	2
YY_053	8.75	-	-	-
YY_054	3.66667	6	-	-
YY_055	7	8	9	2
YY_056	9	6.16667	9	2.6
YY_057	8.25	-	-	-
YY_058	1	1	1	6
YY_059	5.33333	1.66667	8.8	8
YY_060	-	-	8.66667	-
YY_061	-	4.25	-	1
YY_062	1	-	-	1
YY_063	2	1	8.5	5.33333
YY_064	9	6.75	9	7.66667
YY_065	1	1.33333	1.16667	2.66667
YY_066	2	8	1.5	3
YY_067	5	-	9	-
YY_068	9	4.4	9	5.5
YY_069	1	1	-	2.66667
YY_070	9	5.5	1.25	5.5
YY_071	1	1.5	1	-
YY_072	1.5	1	-	3
YY_073	2	1	9	2.5
YY_074	9	1	-	2.75
YY_075	1	-	-	-
YY_076	5	-	-	-
YY_077	1	2	-	2
YY_078	8	1	-	1.25
YY_079	-	1	1	4.5
YY_080	-	2.5	1	-
YY_081	3	1	2	8
YY_082	-	1	1	-
YY_083	9	6.83333	9	9
YY_084	1	7	-	-
YY_085	6.75	7	1	8.5
YY_086	9	6	-	7.66667
YY_087	8	5.5	9	7
YY_088	9	1	1	5
YY_089	8.33333	3	-	1
YY_090	1	-	2.33333	7
YY_092	9	3.66667	9	9
YY_093	1	-	-	1
YY_094	9	1.4	9	7
YY_095	9	3.5	9	8
YY_096	8	-	9	-
YY_097	9	-	8.83333	3.33333
YY_098	8.66667	1	-	-
YY_099	1.66667	-	-	-
YY_100	1.66667	1.5	9	4.33333
YY_101	8.33333	6	9	4
YY_102	8.75	6	9	4
YY_103	2	1	9	-
YY_104	-	1.25	2.66667	6
YY_105	9	7.2	9	9
YY_106	1.25	-	9	-
YY_107	1	9	2	-
YY_108	-	1	1	5
YY_109	9	-	-	1.75
YY_110	9	1	9	3
YY_111	1	-	-	-
YY_112	9	9	8.5	-
YY_113	6.33333	-	9	-
YY_114	3.66667	4	-	-
YY_115	8.5	7	9	6.33333
YY_116	1.25	3	-	-
YY_117	9	2	9	5.8
YY_118	-	-	-	-
YY_119	3.66667	1	1	3.83333
YY_120	9	3.66667	2.8	9
YY_121	4.75	-	9	-
YY_122	1.66667	-	9	-
YY_123	9	-	-	-
YY_124	9	-	-	9
YY_125	9	1	-	-
YY_126	9	4.33333	2	6.33333
YY_127	9	-	5	7.75
YY_128	5	2.66667	9	4
YY_129	8.33333	1	1.5	6
YY_130	7	7	-	-
YY_131	5.66667	1	-	-
YY_132	1	-	1.5	-
YY_133	1.5	1	-	-
YY_134	3.75	-	-	3.5
YY_135	1	1	-	7
YY_136	8.75	1	-	-
YY_137	9	1.8	-	2.33333
YY_138	9	7	-	6.8
YY_140	9	2	-	3.5
YY_141	9	1.33333	-	5.8
YY_142	9	5	-	-
YY_143	3.25	8.83333	-	-
YY_146	2.25	-	-	-
YY_147	9	4.6	1	9
YY_148	3.75	5.16667	-	-
YY_149	1.33333	1	-	-
YY_150	3.5	1.83333	8.66667	8
YY_151	8.5	6	1.5	3.33333
YY_152	7	7	-	-
YY_153	-	1	-	-
YY_154	1	2	1.4	7.66667
YY_156	2.25	1.66667	1.16667	7.33333
YY_157	9	7.66667	9	8
YY_159	1	3.4	-	-
YY_160	9	4.5	8.6	4.4
YY_161	9	-	2.33333	6.25
YY_162	9	-	-	-
YY_163	9	-	-	6
YY_164	8.75	6.4	1	8.2
YY_165	9	-	-	9
YY_166	9	-	-	-
YY_167	1	1.25	4.33333	3.5
YY_168	8.25	-	-	-
YY_169	9	5.33333	8	7.75
YY_170	4.75	1	9	2
YY_171	7	2	-	-
YY_172	4.25	1.5	-	-
YY_174	8	4.6	-	-
YY_175	-	1.33333	1	9
YY_176	7	-	-	1
YY_177	8.66667	3.5	-	-
YY_178	9	7	9	6.6
YY_180	9	8.5	9	7
YY_181	9	1	-	3.25
YY_182	1.66667	1.5	-	7
YY_183	4.66667	1	-	4
YY_184	9	6.25	1	2.75
YY_186	1	-	-	-
YY_187	1	1.33333	1.33333	8.5
YY_188	5.5	-	-	1
YY_189	6	1	9	7
YY_190	1	2.25	1	5.66667
YY_191	8	3.75	-	-
YY_192	3	1	1	9
YY_193	9	7.2	1.16667	5.5
YY_194	6	1.5	-	-
YY_195	8.75	3	6.2	7.75
YY_196	6.33333	5	1	-
YY_197	9	1	9	-
YY_198	3	2	-	-
YY_201	5.5	1	-	5.66667
YY_202	9	6	9	8.66667
YY_203	4.75	1	5	-
YY_205	9	2	1.2	5.25
YY_206	5.5	-	-	2
YY_209	8.5	3.25	9	8.66667
YY_210	9	7	-	-
YY_211	9	5.66667	9	-
YY_212	2	-	-	-
YY_214	-	1	-	-
YY_215	9	1	-	-
YY_216	8.66667	7.5	9	-
YY_217	9	6.25	8	4.33333
YY_219	1	1	1.2	9
YY_220	-	1	1	5.5
YY_221	-	1	-	1
YY_222	9	1	-	-
YY_224	2.25	1.2	-	2
YY_225	8.75	1	-	5
YY_226	1.25	-	-	9
YY_227	1	2.16667	7	2
YY_228	9	3.2	6.66667	-
YY_229	9	2.75	9	7.75
YY_231	-	2	9	4.66667
YY_233	9	-	9	2
YY_235	3.33333	1.66667	7.75	9
YY_236	9	1	1	-
YY_237	1	-	-	-
YY_238	-	7.16667	9	-
YY_239	3.66667	1	-	4.5
YY_240	-	1	-	-
YY_241	1	-	-	-
YY_243	1.25	2	-	-
YY_244	3.75	7.5	-	2.66667
YY_245	1	-	-	-
YY_246	1	1	1.2	9
YY_247	9	4.8	9	9
YY_248	9	6	1	3.6
YY_249	1.5	1	1	9
YY_250	7	4	-	-
YY_252	-	2	-	-
YY_255	1.5	1	-	-
YY_257	5.25	-	-	-
YY_258	9	7	6.33333	7
YY_259	9	5.66667	9	6.5
YY_260	9	8	-	8
YY_261	9	1	1.83333	4.33333
YY_262	9	7.66667	9	1.5
YY_263	9	-	-	-
YY_264	1	-	9	3
YY_265	6	1.4	-	6
